# Supplementary material for: Habitual Diet Pattern Associations with Gut Microbiome Diversity and Composition: Results from a Chinese Adult Cohort
Source: Nutrients. 2022 Jun 25;14(13):2639. doi: 10.3390/nu14132639 (PMC9268000; doi:10.3390/nu14132639)
Supplement: Supplementary file 1 [file nutrients-14-02639-s001.zip]

Archive with 1 entries (1 files):
- nutrients-1749546-supplementary.pdf
